# Supplementary material for: Rosehip Extract Decreases Reactive Oxygen Species Production and Lipid Accumulation in Hypertrophic 3T3-L1 Adipocytes with the Modulation of Inflammatory State
Source: Nutrients. 2024 Sep 27;16(19):3269. doi: 10.3390/nu16193269 (PMC11478984; doi:10.3390/nu16193269)
Supplement: Supplementary file 1 [file nutrients-16-03269-s001.zip]

Archive with 1 entries (1 files):
- nutrients-3175727-supplementary.pdf
